# Supplementary material for: Poly(caffeic acid) Redox Couple Decorated on Electrochemically Reduced Graphene Oxide for Electrocatalytic Sensing Free Chlorine in Drinking Water
Source: Nanomaterials (Basel). 2022 Dec 28;13(1):151. doi: 10.3390/nano13010151 (PMC9824798; doi:10.3390/nano13010151)
Supplement: Supplementary file 1 [file nanomaterials-13-00151-s001.zip]

Archive with 1 entries (1 files):
- nanomaterials-1981080-supplementary.pdf
